# Supplementary material for: Variation in SSRs at different genomic regions and implications for the evolution and identification of Armillaria gallica
Source: PLoS One. 2024 Oct 15;19(10):e0312114. doi: 10.1371/journal.pone.0312114 (PMC11478824; doi:10.1371/journal.pone.0312114)
Supplement: S1 Table — (XLSX) [file pone.0312114.s001.xlsx]

## Sheet: Sheet1
S1 Table The information of Armillaria gallica in the experiment.
Number	Name	Source	Number	Name	Source
1	GZ1	Dafang, Guizhou Province	8	HN1	Luoyang , Henan Province
2	GZ3	Dejiang, Guizhou Province	9	LJ1	Wuhan, Hubei Province
3	GZ12	Dejiang, Guizhou Province	10	HB10	Yichang, Hubei Province
4	SX4	Hanzhong,Shaanxi Province	11	HB14	Yichang, Hubei Province
5	YN4	Zhaotong, Yunnan Province	12	HB15	Yichang, Hubei Province
6	YN5	Zhaotong, Yunnan Province	13	HB28	Yichang, Hubei Province
7	BJ1	Beijing	14	HB32	Yichang, Hubei Province
