# Supplementary material for: Variation in SSRs at different genomic regions and implications for the evolution and identification of Armillaria gallica
Source: PLoS One. 2024 Oct 15;19(10):e0312114. doi: 10.1371/journal.pone.0312114 (PMC11478824; doi:10.1371/journal.pone.0312114)
Supplement: S2 Table — (XLSX) [file pone.0312114.s002.xlsx]

## Sheet: Sheet1
S2 Table Percentage of the eight types of SSR motifs in Armillaria genomes.
		repetitions(percentage%)
SSR motif	Species	5	6	7	8	9	10	11	12	13	14	15	16	17	18	19	20	21
P1	A. cepistipes	0	0	0	0	0	48.0118	21.5758	11.3402	6.55376	2.79823	2.35641	1.69367	0.883652	0.736377	0.515464	0.368189	3.16642
	A. gallica	0	0	0	0	0	42.9944	19.6763	11.2291	5.81689	3.89479	3.33839	2.02327	1.61861	2.12443	1.82094	1.6692	3.79363
	A. ostoyae	0	0	0	0	0	50.3156	14.6979	9.28765	5.13977	4.41839	2.61497	2.34445	2.07394	2.07394	2.07394	2.25428	2.70514
P2	A. cepistipes	0	0.995025	1.16086	1.3267	1.49254	1.65837	1.82421	1.99005	2.15589	2.32172	2.48756	0	0	0	0	0	0
	A. gallica	0	0.12254	0.142963	0.163387	0.18381	0.204233	0.224657	0.24508	0.265503	0.285927	0.30635	0	0	0	0	0	0
	A. ostoyae	0	0.0236564	0.0275991	0.0315418	0.0354846	0.0394273	0.04337	0.0473127	0.0512555	0.0551982	0.0591409	0	0	0	0	0	0
P3	A. cepistipes	61.0753	21.3978	8.3871	4.51613	2.58065	0.645161	0.752688	0.430108	0	0.215054	0	0	0	0	0	0	0
	A. gallica	60.2603	22.5881	10.1072	3.36907	2.06738	0.995406	0.382848	0.153139	0	0.0765697	0	0	0	0	0	0	0
	A. ostoyae	59.1864	24.6719	8.00525	4.19948	2.3622	0.524934	0.524934	0.262467	0.131234	0.131234	0	0	0	0	0	0	0
P4	A. cepistipes	60.6557	26.2295	7.37705	1.63934	3.27869	0	0.819672	0	0	0	0	0	0	0	0	0	0
	A. gallica	65.3846	22.3077	7.69231	0.769231	1.53846	0.769231	0.769231	0	0.769231	0	0	0	0	0	0	0	0
	A. ostoyae	67.0886	22.7848	6.32911	2.53165	0	0	0	1.26582	0	0	0	0	0	0	0	0	0
P5	A. cepistipes	68.9655	27.5862	0	0	3.44828	0	0	0	0	0	0	0	0	0	0	0	0
	A. gallica	54.1667	16.6667	4.16667	4.16667	8.33333	4.16667	8.33333	0	0	0	0	0	0	0	0	0	0
	A. ostoyae	75	25	0	0	0	0	0	0	0	0	0	0	0	0	0	0	0
P6	A. cepistipes	56.25	18.75	0	6.25	12.5	0	0	0	0	0	6.25	0	0	0	0	0	0
	A. gallica	72.7273	9.09091	0	0	9.09091	0	9.09091	0	0	0	0	0	0	0	0	0	0
	A. ostoyae	63.6364	18.1818	18.1818	0	0	0	0	0	0	0	0	0	0	0	0	0	0
c	A. cepistipes	0	0	0	0	0	4.55	4.55	11.36	2.27	2.27	75	0	0	0	0	0	0
	A. gallica	0	0	0	0	0	5.45	14.55	3.64	7.27	1.82	56.36	10.91	0	0	0	0	0
	A. ostoyae	0	0	0	0	0	9.09	22.73	0	0	4.55	63.64	0	0	0	0	0	0
c*	A. cepistipes	0	0	0	0	0	0	14.2857	21.4286	7.14286	14.2857	42.8571	0	0	0	0	0	0
	A. gallica	0	0	0	0	0	0	18.1818	0	0	0	63.6364	18.1818	0	0	0	0	0
	A. ostoyae	0	0	0	0	0	5.88235	5.88235	5.88235	0	0	82.3529	0	0	0	0	0	0
