# Supplementary material for: Variation in SSRs at different genomic regions and implications for the evolution and identification of Armillaria gallica
Source: PLoS One. 2024 Oct 15;19(10):e0312114. doi: 10.1371/journal.pone.0312114 (PMC11478824; doi:10.1371/journal.pone.0312114)
Supplement: S3 Table — (XLSX) [file pone.0312114.s003.xlsx]

## Sheet: Sheet1
S3 Table There were 108 SSRs primers.
Primer	SSR type	Left Primer（5'-3'）	Right Primer（5'-3'）	region
1-2	p3	TCTCGGGCTCCTTAACCATGTT	CAGGCCGCAGTACCAACCTATG	intergenic
1-5	p4	TGACCATCCTCGTAGCCCATAC	TCTTGCGTTCATGGCTGATATC	intergenic
1-9	p3	CGCGACGTGGGGATGAGATTAA	AGAACTGACTGGCCCTGGTTTA	genic region
1-12	p1	CCTTCCCCTTCCCCGCTTCTG	GTACCCAAGTGAGGAGCCATTG	genic region
1-20	p2	ACGTCTAGGTGGGAGGGCAATG	CGCGGATCTGCCCAAGGAGAAT	genic region
1-26	p4	CATTCCGGGTGCGTCTCATCAT	GGGACGAGGGCATAGCGGTAAA	intergenic
1-41	c	CGGGCAGAACAACCAGCAACAG	ACCAAAGAGCGACGACCCTTGA	genic region
1-45	p3	CTCGGTCATGGTGGAGGCTTTT	ACCGTGAGACCCCAGCGTTATT	intergenic
1-46	c*	CTGGCCCAGCAATCACCAATAA	CGGACTGACGGCGCTTAGAT	intergenic
1-48	p5	CCCTCCTCCATCCCCTCTCCTT	TGGATCCCGGTTGCTGCCTAAC	genic region
1-49	c*	GCGCAGGGAAGCTCAGAGAG	TCGGGGCTACAGGGTGTTGATT	genic region
1-64	p1	AGGACGACGAGTGGCAGATAGG	GAGCAAGCAAGGCAGAGGAGTC	genic region
1-79	p1	ACAGTGGGCGAGGCAGATGAG	AGGTGGGAGGGGAAAGGGTAAA	intergenic
1-87	p3	ACCCATCCCTTCCCACCCTAAT	ACTGGCGCATTTGGTTGTATGT	genic region
1-149	p1	CCCTTCCCGAGAAAGCCGAAAA	AGCCCTAATGCCTCGCCATGAC	intergenic
1-154	p2	ATGCACCAACACAGCGGATCTT	GCCCACCGAAACGAGACAAGAA	genic region
2-5	p6	GGCGTGTCTCAGCTCGTTGTA	GCGTCCAACAGCCAGGGTAAG	genic region
2-44	p5	AGTGCCTGTATCTGCTGTATGT	TCTGGTAAAGGACTGGGAGTAT	intergenic
2-46	c	GCCAGCTGCCAAACGTTGAGTA	AGGGCTGTGACGCTGTACCTTG	intergenic
2-47	p4	ACGAGTTCTCTGGGGCACTATC	CCCTCGCACAGACCCTCACTAT	intergenic
2-66	p4	GCTCAGCCCTGTTGCCCTAAAT	CGCTCACTTGTGTCCGCAATAG	intergenic
2-106	c	GCCCATACCCCGCCCATTTG	GCGAACGGTGCAGACATTTGG	genic region
2-125	p3	AAGTCCTGCCGCCCTTCCTAAG	ACCGCCACCCCAAGAGTCTTTA	genic region
2-143	p3	CGGCGGGTTGTGATGGTTGTC	GTTCGGTAGTGGTGGCGCATTT	genic region
3-13	p6	CCGACGCTACTCCCGCCTATAA	TGACGCCGACCTTGGGAAGATT	intergenic
3-35	c*	ATGGCGGTCCTGGGATGATGAT	ACGCACCAACTCCATCGTATCC	genic region
3-67	c	GCCAGAGCGACCTTTCCTACCC	CGGCGGAGATGACGGGTACAG	genic region
3-69	p3	GGCAGTCCCGCAATCACATATA	TGGGGCCTCAGTACGACCTATC	genic region
4-8	p4	CCAGCCGTTGTGATTGCGAACT	CGCGGCTCTGGGATGTCTTTCT	intergenic
4-29	p3	CCCGCCCTCAACCTACGAATGT	ACCCTGTCTTCATCGCCCTGTG	intergenic
4-44	p4	GGAGCACCGACGACTAATAAAA	GCCAGGCCTCACATACGAATAT	intergenic
4-49	p4	GGCTGCAAACATCCCAGTAAGC	GCATTCACTTGTGGCGGTAGTT	genic region
4-108	p1	CGCCCCATCTAGTAGCCATCTA	AGGCTCCTTCCACGCTTGACA	intergenic
4-126	p4	GCGCAATCAGGTCGGAAAGGAT	GCCCATTGGTCGAGACGGTATT	intergenic
5-41	p5	GCGATGAGGGAATCTGGGAGAG	TGGTGGGAAGCAGAGCGACATC	intergenic
5-46	p5	ACGGACGTTTCTGCCCCATCTA	CCCCAGTTCCATCCTCCGAAGC	intergenic
5-47	p3	GGCGACCTATGGCTCACAATGA	GTTCACAGTGGCAGGGGTTCTT	intergenic
5-76	p3	AGATGTACAGCCCTTCGTAATA	TCGACTCTCTCAGCAGCTCTTT	intergenic
5-82	p4	TGGCATCGTTTCCGCAGTGATC	GGCGCCCCTGTCGTTACA	intergenic
6-8	p3	CTCCTTCGCCGACCCACTTGAT	CTGCTGCTGGGCCCGTTTATTT	genic region
6-82	p6	TCCAGTACAACGCCGTCCTTGA	ACCAACGACACCTCCTGCAATG	genic region
6-94	c	CGTTCCTGCCTTTCCTGCTTCC	CAGCATTGTCGCCCAGGAGATA	intergenic
7-11	p4	CCCTGCAAGCTCGATCGGATGT	CAGGACTACAGCGGCGGATTTT	genic region
7-16	p3	CCCAATGGTACCGTGCCGTGTA	GGCTCCGAGTCATGCGAGATCC	intergenic
7-37	c	TGAGGCCCGTGTAGAGTTAGGA	GGCCCAACGTCTTCACCTCTT	genic region
8-9	p4	AGTCGCCTCACCCTCGTATCT	ACCGCCGCTCAGTCTTTATAC	genic region
8-44	p5	GCCAGCCTAGCCTAGCCTATGA	TGTGACTCATCCAAGCCTTACG	intergenic
8-54	p3	AGCTGCCAGGTTGTTCTCTTCT	ACTGTCACCCACCCTGAAAACT	intergenic
9-26	p4	AGCCATTCGTTCCAGTCGTTCT	AGCAACGCCTCCACAGCTTTC	intergenic
9-44	c*	AGGCAGCCGTTCCATCAGACA	ACCACAAGAGGCATCGCAAAGT	genic region
9-55	p5	TCATGGCGGAAGAGACGGAGAT	GAAAGTGTGGTCGCGGGATGAT	intergenic
9-66	c	GTGCGTGGAGGAGGTTGGAAGT	CGACATGGGGATGCTGCACAAG	genic region
10-31	p3	GCTTCAAGTGCGGTCGTGTCTA	TGTGCGCAACCTCTCCAGAAGT	genic region
11-19	c*	GCTGCTGGGGTAGTGGCCATAG	TCCACCTCTGCTGCTCCATCAT	intergenic
11-41	p3	GCCTGACAACGACCAAGGACTA	TGGCCAGCTTCACTTCCTGTTC	intergenic
12-1	p6	TCCATTGGCGGCACTTCGTATT	CGGTGGGAGAGATGGTGGGATA	genic region
12-33	p3	TGCCTGGTAGATGCCCCAAAAT	ACACCGGCTCGCGACACTT	genic region
12-51	p4	TGCCGCCACGCTTGTACTTATT	CGATGCCTCCTCGCTACACATG	genic region
13-14	p4	ACGCACCACCCATCGACAATAG	ATCTCCCTGCCTGCTACATCTT	intergenic
13-23	c	TGGGTTACTGCGTGTCGATGTC	CGCCCCGATTGAGGTAGTTAGG	intergenic
13-33	c*	CAGCGCACCAGTCTGTCTTAGG	CGCCTGTGACCTCCAGCTGTA	genic region
13-34	p3	AGGAGAGGACGGAGCGGAATAT	CAATCCACGACGCTTGCATTTT	genic region
14-4	c	TTCCTCCTCAGCACCCGATTCT	TGAATTCGACGCCCAGCCATCA	intergenic
14-26	p4	CGCTATGACGGGTTCCAATGTG	GACGGCTGCGTGAGTGTGTTTG	genic region
15-4	p4	GCCCCTCTGACTCGGACATGTT	CGTAGAGGTCCCCGAAGCAATA	intergenic
15-37	p6	CAGTGGGTTGCCGTGACATATA	ACCCCAGTTCACGCAGGTTCAG	genic region
15-55	p3	AGTGTCGAGCCTCTTCCCTATA	TGCCCCAACCTCCAGAGCTTTC	intergenic
16-12	c	ACGAGCGGCTTTGAAAGGAGAG	TCCCTCTCTCGGCACAGATGAC	genic region
16-31	p6	CGTTTGCGCGGCTCCTCTAC	CACCCACCTCGAACCCTCCATC	intergenic
18-10	c*	AGATGGGGATGGGGCAGGATAT	GTGCCTGTCGTGTGCTGAATGA	genic region
18-12	p6	CGAGCCTTTGGACCCGACAATT	GTCTGTTCATCCCCAGCAATCC	genic region
20-14	p3	TCACCTTGCTCGGCCCCTTTTA	GCATGGAGCGTGGCATCTATAA	intergenic
20-18	p5	CGTCTCCACAGTCGGCCTAAAG	GGAACAGCGGTCGGGTCTACAG	intergenic
21-44	p3	GGTTCTTCACGGTCTGCGATAT	TTTGCGGAAAAGGAGCTGTTTT	intergenic
23-27	p4	AGTCGATGCGTAGTACACAAGT	CACCCAGCGCCGTACCAATG	intergenic
23-41	p4	TTGCTGCACTCCACACACATTG	GGGCTACCTCCTCTGTCTTGTA	intergenic
25-25	p4	GAGTCGATCCGTTCCGCATTCT	TCGTTCGAGCCATACCCGTCAT	intergenic
25-26	p4	CCGATTCAGGCGTAGTGTCTAT	AGCCTCCCTCCTCAGCCTTTTC	intergenic
27-17	p4	CCGACGCACCTCCTCCTTCC	AGCCTGTCCAACCGCCCATTAT	genic region
28-38	p5	CCCCTCTCTCTTGCCTCATCAT	CCATGCCTTCCCCGGAGTTTTG	genic region
28-39	p5	CCATGCCTTCCCCGGAGTTTTG	TGCAGTACCGTGGACAGTATTC	genic region
29-27	p3	ATTGTCGCCCCGCAAGCAAAAT	GCCCACGGTCCACTTGAGTAAA	intergenic
31-23	p3	CGCCCCTGTCAGTGGTCATTAT	ACCGTCTCCGTCTCTTTCTCTT	genic region
33-31	c*	CCGTTCCACCAGTCACGCAAAA	CGAACACACAGCAAGCCAATAA	genic region
34-18	p4	TCGCTGCTACGCCACACTGTT	ACGCGTCTTTGTCTGCCCAATG	intergenic
35-9	c*	CGCCGAAGAGCCCTCCATCATA	GATCTCGCACCACAGCCTCCTT	genic region
35-12	c*	CTCCGCCAACACACCCGTATAT	TCGCAGGAGAAGCTCTATTTTG	intergenic
36-7	p6	ACCACTCTCCTTGCCAGTTATA	GCACAAACGTTCCGCAATTTAA	intergenic
38-13	p6	TGGTCCCAGTCCCGTATGTATT	GTCCGACCCCAACCAGCCATAT	intergenic
41-5	p1	CCAAGATGCTGGCGACCTACTT	CCCCACCCAACCCCATCATACC	intergenic
45-15	c	CCCGCGCAATGTCCCGTAAG	TCAGACGAAGGGGATGGAGAAA	intergenic
46-28	p3	GCAGGGAGAGGCTCGGAGTTT	CTGGACACGGACACAGCCTACC	intergenic
52-8	p6	TGGTCCCATCATCCCGCTTATC	CGACCATGACACCGCCCATATC	intergenic
54-17	c	ATGGGAGGGAGAGTGCGATTCC	TCACATGGCGAGAAGGTATCC	intergenic
57-14	p6	GGCTGAGATGCTGATGGAGATA	TGAGACGATCTGGGGCATTAAT	genic region
59-4	c*	GCGGTCGAGGCAGTTGATTGA	CCATTTCGGCTGCAAGGATTAC	intergenic
59-8	p4	AAGGGGTCCGTGGTAGCAATTG	CAGAGCCTGCCCAAGTACTATC	intergenic
62-16	p5	TGCAGTACCGTGGACAGTATTC	CCATGCCTTCCCCGGAGTTTTG	genic region
69-14	p3	GCGGTCTGCGATGCTACTATTA	TGTACGGCCACTCACCTAAAA	intergenic
72-1	p4	TGTCGTAGGTAGCGGGTCCCTA	CCACCCGGTTAGCAGCAGTTAC	genic region
82-8	p4	CCGAGTCCCTGCCTACCAAATT	TGCACTTATCCCGCCCGATATG	intergenic
84-5	p6	TGCTGCCAGACACAACTACAT	AACTAAGCTGCCCACCCATATT	genic region
87-11	p3	TGTCATTTCCCCACCAGTATTC	TGGAGCGTGCAAGTGAGTATAT	intergenic
87-30	p4	CCGCCTGAAGAGTGGTTGTATC	ACTCGGGTGACACTGCCATCAT	intergenic
110-4	c*	ACATGTTGTGGACCGCGAATTC	GGAGTCTTTCACGTCCCCTTTG	intergenic
110-6	p5	CGTGAACAATGGCGGTCGTACA	CGCTTGCTTGCTTGCCTGTTCT	intergenic
125-3	p5	AGCCACACAATGTCTGAAATGT	GCAAGCTCTCGGGTATGGAATA	intergenic
154-2	p4	CCGAGTCCCTGCCTACCAAATT	TGCACTTATCCCGCCCGATATG	intergenic
