# Supplementary material for: Variation in SSRs at different genomic regions and implications for the evolution and identification of Armillaria gallica
Source: PLoS One. 2024 Oct 15;19(10):e0312114. doi: 10.1371/journal.pone.0312114 (PMC11478824; doi:10.1371/journal.pone.0312114)
Supplement: S4 Table — (XLSX) [file pone.0312114.s004.xlsx]

## Sheet: Sheet1
S4 Table There were 17 SSRs primers.
Primer	type	Left Primer（5'-3'）	Right Primer（5'-3'）	region
6-8	p3	CTCCTTCGCCGACCCACTTGAT	CTGCTGCTGGGCCCGTTTATTT	genic region
7-11	p4	CCCTGCAAGCTCGATCGGATGT	CAGGACTACAGCGGCGGATTTT	genic region
12-1	p6	TCCATTGGCGGCACTTCGTATT	CGGTGGGAGAGATGGTGGGATA	genic region
10-31	p3	GCTTCAAGTGCGGTCGTGTCTA	TGTGCGCAACCTCTCCAGAAGT	genic region
87-30	p4	CCGCCTGAAGAGTGGTTGTATC	ACTCGGGTGACACTGCCATCAT	intergenic
1-12	p1	CCTTCCCCTTCCCCGCTTCTG	GTACCCAAGTGAGGAGCCATTG	genic region
1-45	p3	CTCGGTCATGGTGGAGGCTTTT	ACCGTGAGACCCCAGCGTTATT	intergenic
1-48	p5	CCCTCCTCCATCCCCTCTCCTT	TGGATCCCGGTTGCTGCCTAAC	genic region
1-154	p2	ATGCACCAACACAGCGGATCTT	GCCCACCGAAACGAGACAAGAA	genic region
2-5	p6	GGCGTGTCTCAGCTCGTTGTA	GCGTCCAACAGCCAGGGTAAG	genic region
4-44	p4	GGAGCACCGACGACTAATAAAA	GCCAGGCCTCACATACGAATAT	intergenic
4-108	p1	CGCCCCATCTAGTAGCCATCTA	AGGCTCCTTCCACGCTTGACA	intergenic
15-37	p6	CAGTGGGTTGCCGTGACATATA	ACCCCAGTTCACGCAGGTTCAG	genic region
18-10	c*	AGATGGGGATGGGGCAGGATAT	GTGCCTGTCGTGTGCTGAATGA	genic region
18-12	p6	CGAGCCTTTGGACCCGACAATT	GTCTGTTCATCCCCAGCAATCC	genic region
20-14	p3	TCACCTTGCTCGGCCCCTTTTA	GCATGGAGCGTGGCATCTATAA	intergenic
28-39	p5	CCATGCCTTCCCCGGAGTTTTG	TGCAGTACCGTGGACAGTATTC	genic region
