# Supplementary material for: Variation in SSRs at different genomic regions and implications for the evolution and identification of Armillaria gallica
Source: PLoS One. 2024 Oct 15;19(10):e0312114. doi: 10.1371/journal.pone.0312114 (PMC11478824; doi:10.1371/journal.pone.0312114)
Supplement: S5 Table — (XLSX) [file pone.0312114.s005.xlsx]

## Sheet: Sheet1
S5 Table Genetic distance and genetic correlation coefficient matrix .
	GZ1	GZ3	GZ12	SX4	YN4	YN5	BJ1	HN1	LJ1	HB10	HB14	HB15	HB28	HB32
GZ1	***	0.9	0.92	0.6	0.78	0.7	0.62	0.88	0.9	0.74	0.68	0.62	0.68	0.66
GZ3	0.106787	***	0.98	0.54	0.72	0.68	0.56	0.98	0.88	0.64	0.58	0.64	0.58	0.56
GZ12	0.0871767	0.0196104	***	0.56	0.74	0.7	0.58	0.96	0.9	0.66	0.6	0.62	0.6	0.58
SX4	0.531122	0.568917	0.549306	***	0.46	0.5	0.98	0.52	0.58	0.74	0.88	0.74	0.8	0.86
YN4	0.312077	0.354326	0.334715	0.843199	***	0.72	0.44	0.7	0.72	0.64	0.58	0.56	0.58	0.56
YN5	0.428725	0.401981	0.38237	0.708533	0.40433	***	0.48	0.66	0.68	0.68	0.62	0.6	0.62	0.6
BJ1	0.480313	0.522562	0.502951	0.0181838	0.861383	0.726717	***	0.54	0.56	0.72	0.86	0.72	0.78	0.84
HN1	0.125657	0.0188702	0.0384805	0.587787	0.373196	0.420851	0.541432	***	0.86	0.62	0.56	0.62	0.56	0.54
LJ1	0.123343	0.130047	0.110437	0.554382	0.40433	0.451985	0.572566	0.148917	***	0.76	0.66	0.64	0.7	0.68
HB10	0.38107	0.487857	0.468247	0.312571	0.597837	0.478438	0.330755	0.506727	0.335337	***	0.86	0.72	0.86	0.84
HB14	0.397591	0.504378	0.484768	0.117783	0.580835	0.485389	0.135967	0.523248	0.420851	0.150052	***	0.74	0.84	0.86
HB15	0.546339	0.445486	0.490415	0.292506	0.688998	0.569599	0.31069	0.464357	0.495491	0.378843	0.292506	***	0.78	0.8
HB28	0.509574	0.616361	0.596751	0.229766	0.772861	0.619845	0.24795	0.635231	0.452791	0.197497	0.175699	0.288658	***	0.86
HB32	0.535221	0.642008	0.622397	0.150052	0.798508	0.645492	0.168236	0.660878	0.478438	0.223144	0.150052	0.25368	0.197497	***
Below the diagonal is the genetic distance. Above the diagonal are genetic correlation coefficients.
